# Supplementary material for: Environmental and social correlates of the plumage color polymorphism in an urban dweller, feral pigeon (Columba livia f. domestica)
Source: Sci Rep. 2024 Dec 28;14:31400. doi: 10.1038/s41598-024-82937-z (PMC11682311; doi:10.1038/s41598-024-82937-z)
Supplement: Supplementary file 1 — Supplementary Material 1 [file 41598_2024_82937_MOESM1_ESM.xlsx]

## Sheet: analysis_gam
Plot	N_schools	N_fastfood	N_shops	N_bins	N_feeding_persons	N_feeding_sites	Food_resources_with_humans	Food_resources	Dovecots	Dens_hedgerows	Dens_streets	Perc_green_areas	Perc_low_buildings	Perc_tall_buildings	Perc_built_areas	Distance_city_centre	X	Y	Blue_1	Blue_2	Blue_3	Black_1	Black_2	Black_3	Red_1	Red_2	Red_3	White_1	White_2	White_3	Mixed_1	Mixed_2	Mixed_3	Sum_Blue	Sum_Black	Sum_Red	Sum_White	Sum_Mixed	Total	Mean_Blue	Mean_Black	Mean_Red	Mean_White	Mean_Mixed	Total_pigeons
1	0	0	1	12	7	1	21	14	0	55.7207	1542.6	41.1276	0	47.811	88.9387	2.09	16.9465	52.4024	63	41	20	19	11	10	25	8	7	5	2	2	32	22	35	124	40	40	9	89	302	42	14	14	3	30	101
2	0	0	5	21	0	0	26	26	0	171.126	1407.26	7.74311	84.0056	1.11587	92.8645	6.39	17.014	52.407	2	1	4	1	0	4	1	0	0	1	1	1	1	0	0	7	5	1	3	1	17	3	2	1	1	1	6
3	3	48	30	117	1	1	197	196	0	60.0837	1154.52	3.77402	0	89.6799	93.4539	0.04	16.9199	52.4097	59	102	117	21	27	32	4	5	7	3	4	4	10	9	0	278	80	16	11	19	404	93	27	6	4	7	135
4	0	2	13	34	1	0	50	49	0	428.713	914.255	7.85097	0	77.3292	85.1802	2.01	16.8907	52.4116	21	22	22	7	7	0	6	1	6	1	0	1	5	1	5	65	14	13	2	11	105	22	5	5	1	4	35
5	1	2	7	54	0	1	64	64	0	377.587	1680.95	12.1104	41.0898	29.4647	82.6649	3.65	16.8792	52.3877	38	49	19	23	29	8	1	4	6	2	4	0	5	4	0	106	60	11	6	9	192	36	20	4	2	3	64
6	2	1	3	24	1	3	32	31	0	447.665	1865.79	8.94176	0	76.3788	85.3206	3.42	16.8695	52.4087	56	52	40	14	22	16	9	5	10	1	1	0	16	5	4	148	52	24	2	25	251	50	18	8	1	9	84
7	0	2	8	33	2	1	46	44	0	68.19	989.637	40.0678	15.4828	26.9334	82.484	4.63	16.8538	52.3988	3	3	4	1	0	5	0	0	0	3	0	0	1	0	1	10	6	0	3	2	21	4	2	0	1	1	7
8	1	1	3	6	0	0	10	10	0	141.08	1359.7	29.7952	19.0176	35.7919	84.6046	4.76	16.911	52.4512	20	25	34	7	5	6	1	3	2	1	0	1	5	3	2	79	18	6	2	10	115	27	6	2	1	4	39
9	1	0	2	9	0	0	11	11	0	193.076	1356.29	63.0838	0	25.6224	88.7062	5.67	16.912	52.4597	56	54	49	15	8	8	2	2	3	1	0	2	0	3	0	159	31	7	3	3	203	53	11	3	1	1	68
10	0	0	4	2	0	0	6	6	0	484.785	1617.86	0	86.5228	0	86.5228	6.03	16.877	52.4566	0	1	0	0	0	0	0	0	0	1	0	0	0	0	0	1	0	0	1	0	2	1	0	0	1	0	1
11	0	0	2	4	0	0	6	6	0	423.435	1657.22	11.647	24.4331	51.3376	87.4177	5.44	16.8762	52.3677	3	2	0	0	0	0	0	0	0	0	0	0	2	0	0	5	0	0	0	2	7	2	0	0	0	1	3
12	2	1	1	16	0	0	18	18	0	28.6977	1424.19	29.2335	0	42.342	71.5755	3.73	16.9669	52.4124	11	7	12	5	3	3	7	1	1	3	0	0	6	0	2	30	11	9	3	8	61	10	4	3	1	3	21
13	6	5	17	46	0	3	71	71	0	50.6622	1318.13	16.7034	0	67.9037	84.6071	1.72	16.9143	52.3941	62	45	81	12	11	19	0	2	4	3	0	3	3	2	5	188	42	6	6	10	252	63	14	2	2	4	84
14	0	0	8	77	0	1	86	86	0	94.1863	1443.19	10.8322	43.0306	33.597	87.4598	2.61	16.9044	52.4309	49	78	68	4	10	5	0	0	0	0	1	3	6	3	2	195	19	0	4	11	229	65	7	0	2	4	77
15	8	4	9	29	0	0	42	42	0	176.223	1792.12	25.5777	11.7261	30.2463	67.5501	2.62	16.9238	52.4325	44	66	33	9	0	0	0	0	0	0	0	0	4	1	1	143	9	0	0	6	158	48	3	0	0	2	53
16	2	0	3	8	0	0	11	11	1	370.148	1487.48	6.75068	81.4438	0	88.1945	8.27	16.8635	52.4748	1	0	0	0	0	0	2	0	0	0	0	0	0	0	0	1	0	2	0	0	3	1	0	1	0	0	1
17	1	0	13	64	0	6	83	83	0	310.448	1311.57	12.615	0	71.741	84.356	1.99	16.8936	52.4014	71	69	58	37	16	27	5	2	0	3	0	0	11	8	18	198	80	7	3	37	325	66	27	3	1	13	109
18	1	0	7	25	1	1	34	33	0	258.042	1028.07	39.3291	13.8656	33.5335	86.7283	5.08	16.941	52.4529	47	76	0	2	3	0	0	1	0	0	1	0	3	2	0	123	5	1	1	5	135	41	2	1	1	2	45
19	0	0	1	8	0	0	9	9	0	185.685	1471.56	31.0891	61.4939	0	92.583	6.95	16.9468	52.4922	0	0	0	0	0	0	0	0	0	0	0	0	0	0	0	0	0	0	0	0	0	0	0	0	0	0	0
20	1	1	4	13	0	1	19	19	0	230.817	1149.86	19.4931	65.1633	0	84.6564	5.92	16.8398	52.3882	2	4	17	0	0	0	0	0	1	0	0	0	0	0	0	23	0	1	0	0	24	8	0	1	0	0	8
21	4	1	4	14	0	4	23	23	0	55.7207	1542.6	41.1276	0	47.811	88.9387	2.74	16.9443	52.39	20	26	18	8	4	15	0	2	1	1	1	2	2	4	3	64	27	3	4	9	107	22	9	1	2	3	36
22	1	1	2	26	0	0	29	29	0	19.4063	1279.4	25.6812	5.81098	38.737	70.2292	2.04	16.9483	52.4024	19	6	40	2	2	4	1	0	3	2	2	4	0	2	0	65	8	4	8	2	87	22	3	2	3	1	29
23	2	1	1	16	0	0	18	18	0	28.6977	1424.19	29.2335	0	42.342	71.5755	3.73	16.9263	52.4424	3	3	10	5	0	0	0	0	0	0	0	0	0	0	0	16	5	0	0	0	21	6	2	0	0	0	7
24	1	0	3	2	0	0	5	5	0	239.332	1856.49	26.3212	5.748	50.7377	82.8068	5.99	16.8658	52.4515	3	0	5	0	0	1	0	0	0	0	0	2	0	0	0	8	1	0	2	0	11	3	1	0	1	0	4
25	1	1	7	10	0	3	21	21	0	189.292	1506.76	39.7773	18.3995	23.4782	81.655	6.2	16.9003	52.4635	13	21	0	0	7	0	1	0	0	1	0	0	4	1	0	34	7	1	1	5	48	12	3	1	1	2	16
26	0	7	12	42	0	1	62	62	0	56.6955	1078.78	3.42456	0	82.0099	85.4345	1.49	16.9013	52.4172	30	28	80	11	4	24	3	2	4	0	0	4	3	2	3	138	39	9	4	8	198	46	13	3	2	3	66
27	0	0	0	0	0	0	0	0	0	67.8779	515.535	43.4116	50.4895	1.05928	94.9604	8.5	17.0139	52.3585	0	31	2	0	7	2	0	3	0	0	2	0	0	6	0	33	9	3	2	6	53	11	3	1	1	2	18
28	0	0	0	3	0	0	3	3	0	126.438	761.059	16.6751	48.1279	10.5438	75.3468	6.79	16.991	52.3669	6	20	8	11	7	1	3	1	1	0	1	1	0	5	0	34	19	5	2	5	65	12	7	2	1	2	22
29	1	1	11	132	3	1	148	145	0	77.4825	1571.7	35.7913	0	38.479	74.2703	3.98	16.9592	52.3821	20	30	24	7	2	1	4	1	1	0	1	4	7	0	0	74	10	6	5	7	102	25	4	2	2	3	34
30	0	0	0	0	0	0	0	0	0	110.229	727.572	30.1107	18.6058	45.3453	94.0618	4.23	16.8913	52.4476	0	0	0	0	0	0	0	0	0	0	0	0	0	0	0	0	0	0	0	0	0	0	0	0	0	0	0
31	1	0	4	64	3	1	72	69	0	74.3958	1067.67	47.2379	0	27.9775	75.2154	4.57	16.9815	52.3924	21	18	27	16	1	21	2	0	1	8	1	12	0	0	7	66	38	3	21	7	135	22	13	1	7	3	45
32	0	2	3	0	0	0	5	5	0	203.239	1794.47	2.71372	83.158	0	85.8717	5.83	16.8341	52.4124	1	1	1	0	0	0	0	0	0	0	0	0	0	0	0	3	0	0	0	0	3	1	0	0	0	0	1
33	0	1	1	13	0	0	15	15	0	90.4981	1282.93	31.5537	39.1955	6.92187	77.6712	3.73	16.9083	52.4417	0	2	1	0	0	0	1	0	0	0	0	0	0	0	0	3	0	1	0	0	4	1	0	1	0	0	2
34	1	0	0	32	1	1	34	33	0	0	1898.16	39.9929	0	49.131	89.1239	1.92	16.9139	52.4264	26	21	46	1	4	8	0	0	1	0	0	0	1	0	2	93	13	1	0	3	110	31	5	1	0	1	37
35	0	0	0	1	0	0	1	1	0	165.052	862.47	36.0388	55.8952	0	91.9339	5.69	16.9264	52.3582	21	28	0	4	4	0	5	7	0	2	2	0	0	7	0	49	8	12	4	7	80	17	3	4	2	3	27
36	3	1	10	81	5	6	103	98	0	168.8	1363.05	9.92489	4.42444	84.0797	98.429	4.54	16.9046	52.3693	12	7	11	5	3	3	7	1	1	3	0	0	6	0	2	30	11	9	3	8	61	10	4	3	1	3	21
37	0	0	0	1	0	0	1	1	0	173.39	536.182	57.6504	37.7497	0	95.4001	6.72	16.9746	52.3583	0	0	0	0	0	0	0	0	0	0	0	0	0	0	0	0	0	0	0	0	0	0	0	0	0	0	0
38	0	0	1	3	0	0	4	4	0	190.232	756.843	32.2819	53.1492	0	85.4311	9.04	16.9086	52.4896	0	0	0	0	0	0	0	0	0	0	0	0	0	0	0	0	0	0	0	0	0	0	0	0	0	0	0
39	0	0	4	57	0	0	61	61	0	152.254	1704.13	21.7992	67.2331	0	89.0323	3.45	16.8714	52.4177	4	8	0	0	3	0	1	1	0	0	0	0	0	0	0	12	3	2	0	0	17	4	1	1	0	0	6
40	0	0	2	0	0	0	2	2	0	123.148	1563.81	6.36468	78.2278	0	84.5925	4.99	16.8522	52.4268	2	15	10	2	1	0	0	0	0	0	2	2	1	2	1	27	3	0	4	4	38	9	1	0	2	2	13
41	1	0	5	0	0	0	5	5	0	81.1987	1253.62	15.4141	75.6831	0	91.0972	6.56	16.8236	52.4103	12	104	42	3	0	0	0	4	1	1	3	0	5	2	2	158	3	5	4	9	179	53	1	2	2	3	60
42	0	0	4	2	0	0	6	6	0	212.657	1314.55	0	82.8032	0	82.8032	7.34	16.8192	52.3854	0	0	0	0	0	0	0	0	0	0	0	0	0	0	0	0	0	0	0	0	0	0	0	0	0	0	0
43	1	0	0	4	0	0	4	4	0	163.872	1647.39	12.3445	72.894	0	85.2385	7.79	16.8152	52.4379	0	0	0	0	0	0	0	0	0	0	0	0	0	0	0	0	0	0	0	0	0	0	0	0	0	0	0
44	0	0	0	0	0	0	0	0	0	98.7195	1204.95	8.54874	82.6369	0	91.1857	9.31	16.7881	52.4311	4	0	0	0	0	0	0	0	0	0	0	0	0	0	0	4	0	0	0	0	4	2	0	0	0	0	2
45	2	9	4	57	0	2	72	72	0	5.4625	1326	37.3737	0	23.9609	61.3347	0.96	16.9249	52.4007	47	62	41	18	29	12	4	3	1	0	3	2	1	0	0	150	59	8	5	1	223	50	20	3	2	1	75
46	1	1	2	6	0	0	9	9	0	187.4	1145.33	7.40191	61.9329	0	69.3348	5.15	16.8656	52.3763	0	0	2	0	0	0	0	0	0	0	0	0	0	0	0	2	0	0	0	0	2	1	0	0	0	0	1
47	0	0	3	3	0	0	6	6	0	247.889	1572.56	14.1739	70.0709	0	84.2448	4.81	16.8746	52.3755	5	0	13	0	2	0	0	0	0	0	1	1	0	0	0	18	2	0	2	0	22	6	1	0	1	0	8
48	1	1	4	9	0	0	14	14	0	205.456	929.82	15.3298	3.41537	71.3251	90.0703	2.92	16.9609	52.4167	34	28	31	0	0	3	0	0	0	0	2	2	0	0	0	93	3	0	4	0	100	31	1	0	2	0	34
49	0	1	3	91	0	0	95	95	0	91.5844	1212.86	51.2261	15.5298	16.4601	83.216	3.72	16.9436	52.439	7	10	8	0	2	0	0	0	0	0	0	1	0	0	0	25	2	0	1	0	28	9	1	0	1	0	10
50	3	2	7	11	0	1	21	21	0	301.815	1003.49	29.9327	11.1773	28.4664	69.5764	3.66	16.9689	52.4223	35	53	37	1	0	2	1	0	0	3	13	4	0	0	0	125	3	1	20	0	149	42	1	1	7	0	50
51	0	0	2	5	0	1	8	8	0	183.051	1844.17	30.1861	35.4275	21.8138	87.4274	5.55	16.8894	52.4325	18	2	1	0	0	0	0	0	0	4	23	1	1	0	0	21	0	0	28	1	50	7	0	0	10	1	17
52	2	2	5	7	0	1	15	15	0	180.367	1424.6	4.26556	31.6982	27.8317	63.7955	4.07	16.8671	52.3917	13	30	48	1	1	1	0	1	2	0	0	3	3	1	0	91	3	3	3	4	104	31	1	1	1	2	35
53	1	0	5	47	0	2	54	54	0	182.136	1221.18	5.2185	32.897	39.1935	77.309	2.94	16.8872	52.3918	39	66	57	16	25	9	2	8	1	3	5	0	10	0	5	162	50	11	8	15	246	54	17	4	3	5	82
54	0	0	4	26	0	0	30	30	0	364.992	1845.23	0	17.071	51.2913	68.3623	5.2	16.8517	52.3882	13	23	10	1	5	0	0	0	0	0	1	0	0	0	0	46	6	0	1	0	53	16	2	0	1	0	18
55	0	2	7	38	0	0	47	47	0	197.412	1970.41	29.7805	17.6724	22.8258	70.2787	2.88	16.9146	52.4345	27	32	5	1	1	2	2	0	0	0	0	0	1	1	0	64	4	2	0	2	72	22	2	1	0	1	24
56	0	0	0	6	0	0	6	6	0	132.8	1851.27	20.6653	55.6232	0	76.2886	7.02	16.8256	52.4342	4	0	0	0	0	0	0	0	0	0	0	0	0	0	0	4	0	0	0	0	4	2	0	0	0	0	2
57	1	0	4	64	3	1	72	69	0	113.826	1598.78	4.40579	54.5971	29.345	88.3479	2.4	16.9492	52.3821	11	7	12	5	3	3	7	1	1	3	0	0	6	0	2	30	11	9	3	8	61	10	4	3	1	3	21
58	1	1	6	10	0	0	17	17	0	326.854	1115.35	14.3971	45.5825	24.0612	84.0408	5.05	16.9225	52.4543	24	40	95	7	8	3	0	1	3	0	0	1	2	1	3	159	18	4	1	6	188	53	6	2	1	2	63
59	0	0	0	6	1	1	8	7	0	76.3238	868.381	8.98612	10.0372	53.5166	72.54	4.3	16.9325	52.3708	47	127	55	2	0	0	3	4	4	0	0	1	1	2	0	229	2	11	1	3	246	77	1	4	1	1	82
60	3	1	5	30	0	2	38	38	0	164.955	1374.58	63.3855	0	15.9059	79.2914	4.13	16.9721	52.3894	85	65	52	13	25	20	2	3	7	2	3	3	0	1	1	202	58	12	8	2	282	68	20	4	3	1	94

## Sheet: Explanation
Variables	Explanation
Plot	Plot identity
N_schools	Number of schools in a plot
N_fastfood	Number of fast-food restaurants in a plot
N_shops	Number of grocery stores in a plot
N_bins	Number of waste bins in a plot
N_feeding_persons	Number of persons feeding pigeons (per survey/plot)
N_feeding_sites	Number of sites where pigeons are regularly feed by humans
Food_resources_with_humans	Total sum of food resources
Food_resources	Sum of food resources excluding humans (-N_feeding_persons)
Dovecots	Number of dovecots
Dens_hedgerows	Density of hedgerows
Dens_streets	Density of streets
Perc_green_areas	Percentage of plot covered by green areas
Perc_low_buildings	Percentage of plot covered by low buildings
Perc_tall_buildings	Percentage of plot covered by tall building (above 4 stories)
Perc_built_areas	Percentage of plot covered by builtup areas
Distance_city_centre	Distance to city centre
X	Geographic longitude
Y	Geographic latitude
Blue_1	Abundance of blue morph (first survey)
Blue_2	Abundance of blue morph (second survey)
Blue_3	Abundance of blue morph (third survey)
Black_1	Abundance of black morph (first survey)
Black_2	Abundance of black morph (second survey)
Black_3	Abundance of black morph (third survey)
Red_1	Abundance of red morph (first survey)
Red_2	Abundance of red morph (second survey)
Red_3	Abundance of red morph (third survey)
White_1	Abundance of white morph (first survey)
White_2	Abundance of white morph (second survey)
White_3	Abundance of white morph (third survey)
Mixed_1	Abundance of mixed morph (first survey)
Mixed_2	Abundance of mixed morph (second survey)
Mixed_3	Abundance of mixed morph (third survey)
Sum_Blue	Abundance sum of blue morph
Sum_Black	Abundance sum of black morph
Sum_Red	Abundance sum of red morph
Sum_White	Abundance sum of white morph
Sum_Mixed	Abundance sum of mixed morp
Total	Rounded sum of all morph abundances during all surveys
Mean_Blue	Mean abundance of blue morph
Mean_Black	Mean abundance of black morph
Mean_Red	Mean abundance of red morph
Mean_White	Mean abundance of white morph
Mean_Mixed	Mean abundance of mixed morph
Total_pigeons	Rounded sum of mean abundance of all morphs
